# Supplementary material for: Effects of Different Dietary Supplements on Swimming Performance: A Systematic Review and Network Meta-Analysis
Source: Nutrients. 2024 Dec 26;17(1):33. doi: 10.3390/nu17010033 (PMC11722695; doi:10.3390/nu17010033)
Supplement: Supplementary file 1 [file nutrients-17-00033-s001.zip]

Archive with 1 entries (1 files):
- nutrients-3383375-supplementary.pdf
